# Supplementary material for: Successful treatment of low-flow-low-gradient aortic stenosis and complex coronary artery disease in a patient with severely depressed left-ventricular function by protected percutaneous coronary intervention and transfemoral transcatheter aortic valve replacement via Y-graft vascular prosthesis: a case report
Source: Eur Heart J Case Rep. 2026 Jan 24;10(3):ytag035. doi: 10.1093/ehjcr/ytag035 (PMC12952212; doi:10.1093/ehjcr/ytag035)
Supplement: ytag035_Supplementary_Data [file ytag035_supplementary_data.zip]

Archive with 17 entries (17 files):
- Video S1.mp4
- Video S10.mp4
- Video S11.mp4
- Video S12.mp4
- Video S13.mp4
- Video S14.mp4
- Video S15.mp4
- Video S16.mp4
- Video S17.mp4
- Video S2.mp4
- Video S3.mp4
- Video S4.mp4
- Video S5.mp4
- Video S6.mp4
- Video S7.mp4
- Video S8.mp4
- Video S9.mp4
